# Supplementary material for: An Experimental Study Evaluating the Influence of Front-of-Package Warning Labels on Adolescent’s Purchase Intention of Processed Food Products
Source: Int J Environ Res Public Health. 2022 Jan 19;19(3):1094. doi: 10.3390/ijerph19031094 (PMC8833989; doi:10.3390/ijerph19031094)
Supplement: Supplementary file 1 [file ijerph-19-01094-s001.zip]

Archive with 1 entries (1 files):
- ijerph-1477692-supplementary.pdf
